# Supplementary material for: Needle Tip Detection Using Ultrasound Probe for Vertical Punctures: A Simulation and Experimental Study
Source: Diagnostics (Basel). 2022 Feb 18;12(2):527. doi: 10.3390/diagnostics12020527 (PMC8871038; doi:10.3390/diagnostics12020527)
Supplement: Supplementary file 1 [file diagnostics-12-00527-s001.zip]

Archive with 28 entries (24 files):
- diagnostics-1406553-supplementary/
- diagnostics-1406553-supplementary/Manuscript-Supplementary/
- diagnostics-1406553-supplementary/Manuscript-Supplementary/Supplementary.pdf
- diagnostics-1406553-supplementary/Manuscript-Supplementary/Supplement_Figure/
- diagnostics-1406553-supplementary/Manuscript-Supplementary/Supplement_Figure/Figure S1.tif
- diagnostics-1406553-supplementary/Manuscript-Supplementary/Supplement_Figure/Figure S10.tif
- diagnostics-1406553-supplementary/Manuscript-Supplementary/Supplement_Figure/Figure S11.tif
- diagnostics-1406553-supplementary/Manuscript-Supplementary/Supplement_Figure/Figure S12.tif
- diagnostics-1406553-supplementary/Manuscript-Supplementary/Supplement_Figure/Figure S13.tif
- diagnostics-1406553-supplementary/Manuscript-Supplementary/Supplement_Figure/Figure S14.tif
- diagnostics-1406553-supplementary/Manuscript-Supplementary/Supplement_Figure/Figure S15.tif
- diagnostics-1406553-supplementary/Manuscript-Supplementary/Supplement_Figure/Figure S16.tif
- diagnostics-1406553-supplementary/Manuscript-Supplementary/Supplement_Figure/Figure S17.tif
- diagnostics-1406553-supplementary/Manuscript-Supplementary/Supplement_Figure/Figure S18.tif
- diagnostics-1406553-supplementary/Manuscript-Supplementary/Supplement_Figure/Figure S2.tif
- diagnostics-1406553-supplementary/Manuscript-Supplementary/Supplement_Figure/Figure S3.tif
- diagnostics-1406553-supplementary/Manuscript-Supplementary/Supplement_Figure/Figure S4.tif
- diagnostics-1406553-supplementary/Manuscript-Supplementary/Supplement_Figure/Figure S5.tif
- diagnostics-1406553-supplementary/Manuscript-Supplementary/Supplement_Figure/Figure S6.tif
- diagnostics-1406553-supplementary/Manuscript-Supplementary/Supplement_Figure/Figure S7.tif
- diagnostics-1406553-supplementary/Manuscript-Supplementary/Supplement_Figure/Figure S8.tif
- diagnostics-1406553-supplementary/Manuscript-Supplementary/Supplement_Figure/Figure S9.tif
- diagnostics-1406553-supplementary/Manuscript-Supplementary/Supplement_Video/
- diagnostics-1406553-supplementary/Manuscript-Supplementary/Supplement_Video/Video_S01_Ultrasound propagation at stainless steel needle tip and void needle tip.mp4
- diagnostics-1406553-supplementary/Manuscript-Supplementary/Supplement_Video/Video_S02_Ultrasound propagation at stainless steel cylinder and void cylinder.mp4
- diagnostics-1406553-supplementary/Manuscript-Supplementary/Supplement_Video/Video_S03_Video of ultrasound-guided wave propagation in a 0.2 mm thick stainless steel plate placed in water.mp4
- diagnostics-1406553-supplementary/Manuscript-Supplementary/Supplement_Video/Video_S04_The ultrasound propagation movies for different tip width w.mp4
- diagnostics-1406553-supplementary/Manuscript-Supplementary/Supplement_Video/Video_S05_The ultrasound propagation movies for different tip length l.mp4
